# Supplementary material for: Application of imaging mass cytometry for spatially profiling the microenvironment of salivary glands in primary Sjögren’s syndrome
Source: Cell Death Dis. 2025 May 16;16(1):392. doi: 10.1038/s41419-025-07717-7 (PMC12084299; doi:10.1038/s41419-025-07717-7)
Supplement: Supplementary file 2 — Supplementary Table 1 [file 41419_2025_7717_MOESM2_ESM.xlsx]

## Sheet: Sheet1
Group		Cases	Sample ID	Sex	Age	Date of diagnosis	Course (months)	Smoking	Drinking	HE+	Parotid grading by ultrasound	Oral dryness	Ocular dryness	Fatigue	Fever (℃)	Joint pain/morning stiffness	Saprodontia	Alopecia	Dental ulcer	Raynaud's phenomenon	Rash	Connective tissue diseases	Interstitial lung disease	Lymphoma	Biliary cirrhosis or autoimmune hepatitis	Leukocyte/neutrophil (Initial)	Leukocyte/neutrophil (6 months)	Protoheme (Initial)	Protoheme (6 months)	Thrombocyte (Initial)	Thrombocyte (6 months)	SS-A	SS-ARo52	SS-B	Serum potassium (Initial)	Serum potassium (6 months)	Erythrocyte sedimentation rate (Initial) (normal =0, abnormal =1)	Erythrocyte sedimentation rate (6 months) (normal =0, abnormal =1)	IgG (Initial) (normal =0, abnormal =1)	IgG (6 months) (normal =0, abnormal =1)	PF (Initial) (normal =0, abnormal =1)	PF (6 months) (normal =0, abnormal =1)	CRP (Initial) (normal =0, abnormal =1)	CRP (6 months) (normal =0, abnormal =1)	ESSDAI (Initial)	ESSDAI (6 months) (response =1; non-response =0)
Healthy control (ESSDIA<4)	A: HE-; SSA-	1	T001	female	58	/	12	No	No	/	0	No	Yes	No	No	No	Yes	No	No	No	No	No	No	No	No	4.19/2.09		112		192		No	No	No	3.72		0		0		0	0	0		0	/
		2	T017	male	72	/	1 week	Yes	Yes	/		Yes	No	No	No	No	No	No	No	No	No	No	No	No	No	7.2/5.6	6.1/4.9	133	139	168	129	No	No	No	4.56	5.26	0		0		0	0	1	0	0	/
		3	T003	female	56	/	24	No	No	/	0	Yes	Yes	Yes	37.3		Yes					No	No	No	No	5.42/4.04	9.29/6.87	63	74	179	149	No	No	No	4.69	4.96	1	1	1	1	0	0	0	1	2	/
pSS (ESSDAI≥4 )	B: HE+; SSA-	4	T012	female	68	2022-08-23	5	No	No	Yes	1	No	No	No	No	Yes	No	No	No	No	No	No	Yes	No	No	4.16/2.39	5.49/3.52	108		200		No	No	No	3.57	3.82	1	1	1	1	1	1	1		4	1
		5	T004	female	78	2022-09-01	1	No	No	Yes	1	No	No	No	No	Yes	No	No	No	No	No	No	No	No	No	3.56/1.74	5.19/4	100	96	189	158	No	Yes	No	3.29	4.7	1	1	1	1	0	0	0	1	7	1
		6	T006	female	52	2022-05-13	240	No	No	Yes	3	No	No	No	38.5	No	Yes	No	No	No	Yes	No	Yes	No	No	4.91/2.1	6.06/3.12	82	99	331	301	No	Yes	No	4.26	4.45	1	1	1	1	0	0	1	0	10	1
		7	T015	female	53	2021.8.10	4	No	No	Yes	0	Yes	Yes	No	No	No	No	No	No	No	No	No	Yes	No	No	4.5/2.4	4.93/2.88	120	133	204	185	No	Yes	No	3.78	3.84	0	0	0	1	0	0	0	0	4	1
		8	T007	female	55	2022-08-05	1	No	No	Yes	0	No	No	Yes	No	No	No	No	No	No	No	No	Yes	No	No	4.29/1.85	8.18/4.51	109	124	152	201	No	No	No	3.62	3.13	1	0	0	0	0	0	1	0	4	0
	C: HE-; SSA+	9	T016	female	66	2022-05-12	6	No	No	No	1	Yes	Yes	Yes	No	Yes	No	No	No	Yes	No	No	Yes	No	No	5.67/4	12.35/10.14	97	96	51	180	Yes	Yes	Yes	3.71	3.63	1	1	1	1	0		0	0	4	1
		10	T008	male	75	2022-05-18	24	No	No	No	1	Yes	Yes	Yes	No	No	No	No	No	No	No	No	Yes	No	No	8.76/6.35	4.49/194	113	104	382	377	Yes	Yes	No	4.11	4.09	1		1		0	0	1	1	4	1
		11	T013	female	54	2021.9.20	48	No	Yes	No		Yes	Yes	Yes	No	Yes	No	No	No	No	No	interstitial nephritis	No	No	No	8.27/5.81	9.12/5.88	119	131	377	308	Yes	No	No	3.69	3.73	0		1		0	0	1		4	1
		12	T009	female	69	2022-02-21	0.5	No	No	No	0	No	No	Yes	No	No	No	No	No	No	No	Minor glomerular changes with bulbar sclerosis	No	No	No	3.15/1.48	4.5/3.18	86	97	101	177	Yes	Yes	Yes	4.65	3.16	1		0		0	0	0	1	4	0
		13	T010	female	73	2022-08-15	2	No	No	No		No	No	Yes	No	No	No	No	No	No	No	acute kidney injury	No	No	No	6.9/5.13	6.92/4.07	84	144	56	211	Yes	Yes	Yes	4.49	4.91	1	0	0		0	0	1	0	5	1
	D: HE+; SSA+	14	T014	female	70	2022-04-29	12	No	No	Yes	1	Yes	Yes	Yes	No	No	No	No	No	No	Yes	No	No	No	No	3.54/1.86	8.66/4.69	123	134	252	305	Strong positive	Strong positive	No	3.78	3.98	1	0	1	0	0	0	0	0	4	1
		15	T011	male	69	2022-08-19	7	No	No	Yes	1	No	No	No	No	No	No	No	No	No	No	No	No	No	No	10.86/8.81	12.49/7.89	138	95	39	85	Yes	No	No	3.58	3.94	0	1	0	0	0	0	1	0	5	1
		16	T005	female	44	2022-07-14	120	No	No	Yes	3	Yes	No	No	No	No	Yes	No	No	No	No	No	No	No	No	2.83/2.14	2.64/1.99	80	89	105	129	Yes	Yes	Yes	3.71	3.87	1	1	1	1	1		0	0	4	1
		17	T002	female	24	2022-08-22	5	No	No	Yes	1	No	Yes	No	37.5	Yes	No	Yes	No	No	No	No	No	No	No	4.31/2.21	2.46/1.33	130	126	231	253	Yes	Yes	No	3.98	3.77	0	0	0	0	0	0	0	0	5	1
		18	T018	female	43	2022-09-09	6	No	No	Yes	1	Yes	No	Yes	No	No	No	No	No	No	No	No	No	No	No	3.07/1.57		101		223		Yes	Yes	No	4.05		0		1				0		4	0
