# Supplementary material for: Application of imaging mass cytometry for spatially profiling the microenvironment of salivary glands in primary Sjögren’s syndrome
Source: Cell Death Dis. 2025 May 16;16(1):392. doi: 10.1038/s41419-025-07717-7 (PMC12084299; doi:10.1038/s41419-025-07717-7)
Supplement: Supplementary file 3 — Supplementary Table 2 [file 41419_2025_7717_MOESM3_ESM.xlsx]

## Sheet: Sheet1
Metal	marker	Dilution	Clone	Supplier	Catalog#
115In	S100A9	1:100	EPR3555	Abcam	ab271864
141Pr	CD14	1:400	EPR3653	Abcam	ab226121
142Nd	FoxP3	1:100	D2W8E	CST	74816SF
143Nd	CD16	1:400	EPR16784	Abcam	ab256582
144Nd	HLA I（HLA-ABC）	1:800	EPR22172	Abcam	ab239788
145Nd	CD4	1:200	EPR6855	Abcam	ab181724
146Nd	CD8	1:400	C8/144B	Biolegend	372902
147Sm	Collagen I	1:800	EPR7785	Abcam	ab215969
148Nd	CXCL13	1:100	EPR23400-92	Abcam	ab270408
149Sm	CD31	1:800	89C2	CST	85873SF
150Nd	E-cadherin	1:800	EP700Y	Abcam	ab201499
151Eu	CD40	1:100	EPR20540	Abcam	ab223546
152Sm	CD45	1:800	D9M8I	CST	47937SF
153Eu	IL-2/CD25	1:100	EPR6452	Abcam	ab215378
154Sm	CD163	1:800	EPR14643-36	Abcam	ab215976
155Gd	SSA	1:100	EPR20290	Abcam	ab232549
156Gd	SSB	1:100	EPR6570	Abcam	ab232025
158Gd	VEGFA	1:200	EP1176Y	Abcam	ab185238
159Tb	CD68	1:800	KP1	Biolegend	916104
160Gd	CD11b	1:800	EPR1344	Abcam	ab209970
161Dy	CD20	1:400	IGEL/773	Abcam	ab213033
162Dy	CD11c	1:400	EP1347Y	Abcam	ab216655
163Dy	CD15	1:800	W6D3	Biolegend	323035
164Dy	Granzyme B	1:200	EPR20129-217	Abcam	ab219803
165Ho	IFNγ	1:100	EPR21704	Abcam	ab231301
166Er	CCR7	1:100	EPR23192-57	Abcam	ab272938
167Er	1L-1b	1:100	2A1B4	Proteintech	66737-1-Ig
168Er	HLA-DR	1:400	TAL 1B5	Novus	NB600-989
169Tm	CD45RA	1:200	HI100	Biolegend	304143
170Er	CD3	1:400	D7A6E	CST	24581SF
171Yb	LEF1	1:200	EPR2029Y	Abcam	ab215999
172Yb	m6A	1:800	mAbcam 190886	Abcam	ab190886
173Yb	CD45RO	1:100	UCHL1	Biolegend	304239
174Yb	CD57	1:400	NK-1	BD	555618
175Lu	MMP9	1:400	EP1255Y	Abcam	ab271910
176Yb	Pan-cytokeratin	1:800	AE-1/AE-3	Biolegend	914204
194Pt	aSMA	1:800	1A4	Biolegend	904601
196Pt	HIF1a	1:100	EP1215Y	Abcam	ab210073
198Pt	Vimentin	1:800	D21H3	CST	46173SF
